# Supplementary material for: Two new infraspecific taxa of Verbascum delphicum (Scrophulariaceae, Scrophularieae) from mainland Greece and the island of Evvia
Source: PhytoKeys. 2016 Nov 10;(74):107–22. doi: 10.3897/phytokeys.74.10381 (PMC5234551; doi:10.3897/phytokeys.74.10381)
Supplement: XML Treatment for Verbascum delphicum Boiss. & Heldr. subsp. delphicum var. filictorum [file phytokeys.74.10381-treatment2.xml]

<!DOCTYPE tp:taxon-treatment
  PUBLIC "-//TaxonX//DTD Taxonomic Treatment Publishing DTD v0 20100105//EN" "tax-treatment-NSO.dtd">
<tp:taxon-treatment xmlns:tp="http://www.plazi.org/taxpub"><tp:treatment-meta><kwd-group><label>Taxon classification</label><kwd><named-content content-type="kingdom">Plantae</named-content></kwd><kwd><named-content content-type="order">Lamiales</named-content></kwd><kwd><named-content content-type="family">Scrophulariaceae</named-content></kwd></kwd-group><mixed-citation publication-type="journal"><person-group><name><surname>Zografidis</surname><given-names>Aris</given-names></name></person-group><article-title>Two new infraspecific taxa of <italic><tp:taxon-name><tp:taxon-name-part taxon-name-part-type="genus">Verbascum</tp:taxon-name-part> <tp:taxon-name-part taxon-name-part-type="species">delphicum</tp:taxon-name-part></tp:taxon-name></italic> (<tp:taxon-name><tp:taxon-name-part taxon-name-part-type="family">Scrophulariaceae</tp:taxon-name-part></tp:taxon-name>, <tp:taxon-name><tp:taxon-name-part taxon-name-part-type="tribe">Scrophularieae</tp:taxon-name-part></tp:taxon-name>) from mainland Greece and the island of Evvia</article-title><source>PhytoKeys</source><day>10</day><month>11</month><year>2016</year><volume>2016</volume><issue>74</issue><fpage>107</fpage><lpage>122</lpage><pub-id pub-id-type="doi">10.3897/phytokeys.74.10381</pub-id></mixed-citation></tp:treatment-meta><tp:nomenclature><tp:taxon-name>
            <tp:taxon-name-part taxon-name-part-type="genus">Verbascum</tp:taxon-name-part>
            <tp:taxon-name-part taxon-name-part-type="species">delphicum</tp:taxon-name-part>
            <tp:taxon-name-part taxon-name-part-type="authority">Boiss. &amp; Heldr.</tp:taxon-name-part>
            <tp:taxon-name-part taxon-name-part-type="infraspecific-rank">subsp.</tp:taxon-name-part>
            <tp:taxon-name-part taxon-name-part-type="subspecies">delphicum</tp:taxon-name-part>
            <tp:taxon-name-part taxon-name-part-type="infraspecific-rank">var.</tp:taxon-name-part>
            <tp:taxon-name-part taxon-name-part-type="variety">filictorum</tp:taxon-name-part>
            <object-id xmlns:xlink="http://www.w3.org/1999/xlink" content-type="ipni" xlink:type="simple">urn:lsid:ipni.org:names:77158534-1</object-id>
          </tp:taxon-name><tp:taxon-authority>Zografidis</tp:taxon-authority><tp:taxon-status xmlns:xlink="http://www.w3.org/1999/xlink" xlink:type="simple">var. nov.</tp:taxon-status><xref ref-type="fig" rid="F3">Figure 3</xref><xref ref-type="supplementary-material" rid="S2">; Suppl. material 2.</xref><!--PageBreak--></tp:nomenclature><tp:treatment-sec sec-type="diagnosis" id="SECID0EHCAE"><title>Diagnosis.</title><p>Variety <italic><tp:taxon-name><tp:taxon-name-part taxon-name-part-type="species">filictorum</tp:taxon-name-part></tp:taxon-name></italic> differs from typical <tp:taxon-name><tp:taxon-name-part taxon-name-part-type="infraspecific-rank">subsp.</tp:taxon-name-part> <tp:taxon-name-part taxon-name-part-type="subspecies">delphicum</tp:taxon-name-part></tp:taxon-name> in that it produces sterile stems up to c. 80 cm of height instead of basal leaf-rosettes.</p></tp:treatment-sec><tp:treatment-sec sec-type="material" id="SECID0EFDAE"><title>Type.</title><p>GREECE. Ins. Evia. Above the settlement of Ag. Dimitrios, <named-content xmlns:xlink="http://www.w3.org/1999/xlink" content-type="dwc:verbatimCoordinates" xlink:type="simple"><named-content content-type="geo-json" specific-use="{&#34;type&#34;:&#34;Point&#34;,&#34;coordinates&#34;:[24.433333,38.100000]}" id="NCID0EODAE" xlink:type="simple">38°06'N, 24°26'E</named-content></named-content>, in patches of <italic><tp:taxon-name><tp:taxon-name-part taxon-name-part-type="genus">Pteridium</tp:taxon-name-part> <tp:taxon-name-part taxon-name-part-type="species">aquilinum</tp:taxon-name-part></tp:taxon-name></italic>, 500 m, 4 July 2015, <italic>A. Zografidis</italic> 113. (Holotype: <named-content xmlns:xlink="http://www.w3.org/1999/xlink" content-type="dwc:institutional_code" xlink:type="simple">ATH</named-content>, Isotype: <named-content xmlns:xlink="http://www.w3.org/1999/xlink" content-type="dwc:institutional_code" xlink:type="simple">ATHU</named-content>)</p></tp:treatment-sec><tp:treatment-sec sec-type="description" id="SECID0EHEAE"><title>Description.</title><p>Polycarpic eglandular- and minutely glandular-hairy short-lived perennial herb — or less often monocarpic biennial — producing a well-branched taproot and a sterile, erect or ascending, terete, leafy stem in the first year of vegetative growth, followed by the production of an additional sterile stem and a terete flowering-stem in each of the succeeding few years of vegetative and reproductive growth. Eglandular hairs dendritic, 0.4–2 mm of length, more or less covering the whole aerial part of the plant; glandular hairs minute, sparse, present on leaves, bracts, bracteols and calyx segments, visible by microscopy; fully developed first-season leaves whitish- to yellowish- and softly-tomentose above, grayish-white and softly tomentose beneath; sterile stems up to 80 cm in height; fertile stems 40–180 cm of height, green to reddish-black, glabrescent but ± persistently, tomentose below; lower cauline-leaves petiolate; <!--PageBreak-->petiole up to 15 cm of length; lamina ovate to widely ovate, 1.2–1.9 of length to width ratio, obtuse-truncate to cordate at the base, crenate, obtuse at apex; larger leaf laminas 16–40 × 11–24 cm; middle cauline-leaves similar but progressively smaller and often subacute at the apex, shortly petiolate; upper cauline-leaves small, sessile, <!--PageBreak-->ovate-cordate, subacute at the apex; all cauline leaves alternate; Inflorescence 25–60 cm of height, simple or sparingly branched at the base with short, sub-erect branches and then inflorescence narrowly pyramidal in outline; flowers arranged in clusters of pedicellate, compacted cymes (glomerules), ± crowded at least above, consisting of 3 – 12 flowers; bracts 3–7 × 2–4 mm, ovate to lanceolate, acute to acuminate or cuspidate, glabrescent; bracteoles present, similar to bracts but smaller; longer pedicels 4–10 mm of length, tomentose, ± glabrescent; calyx divided almost to the base into 5 lanceolate to lanceolate-linear, acute segments, 3.5–6 × 1.1–1.7 mm; abaxial surface of calyx tomentose, ± glabrescent; corolla rotate, flat, 1.5–2.8 cm of diameter, yellow, with or without indistinct purple marks on the throat, with pellucid glands, divided to c. 3/4 into 5 broadly-obovate, subequal lobes; abaxial surface of corolla partially tomentose, adaxial surface sometimes ciliate near the throat, otherwise glabrous; tube of corolla ± infundibuliform, 1–2.3 mm of length, 1.5–2.2 mm of diameter; stamens 5, free, ciliate with white, clavate hairs which reach the connective of all anthers or do not reach the connective of the anterior stamens; three posterior stamens 5–8 mm, two anterior stamens 6–10 mm; stamen filaments orange; all five anthers reniform, mediofix, papillose on adaxial surface, or glabrous on adaxial surface of the connective of anterior stamens, 0.8–1.4 mm; style tomentose at the base, 6–9 mm, slightly clavate at the apex; stigma hemispherical; capsule (excl. rostrum) 3.5–7 × 3–5 mm, ovoid to broadly ovoid, densely tomentose on early development, later glabrescent, with a rostrum 1–1.5 mm; seeds numerous, chestnut brown to dark brown, 0.7–1.1 × 0.5–0.7 mm, obpyramidal to ovoid-oblong, irregularly prismatic, faveolate with 4–8 pits in each longitudinal series.</p><fig id="F3" position="float" orientation="portrait"><label>Figure 3.</label><caption><p>
          <tp:taxon-name><tp:taxon-name-part taxon-name-part-type="genus">Verbascum</tp:taxon-name-part> <tp:taxon-name-part taxon-name-part-type="species">delphicum</tp:taxon-name-part> <tp:taxon-name-part taxon-name-part-type="infraspecific-rank">subsp.</tp:taxon-name-part> <tp:taxon-name-part taxon-name-part-type="subspecies">delphicum</tp:taxon-name-part> <tp:taxon-name-part taxon-name-part-type="infraspecific-rank">var.</tp:taxon-name-part> <tp:taxon-name-part taxon-name-part-type="variety">filictorum</tp:taxon-name-part></tp:taxon-name> Zografidis: Habit. A sterile stem is discernible next to the flowering stem.</p></caption><graphic xmlns:xlink="http://www.w3.org/1999/xlink" xlink:href="phytokeys-074-107-g003.jpg" position="float" orientation="portrait" xlink:type="simple" id="oo_110411.jpg"/></fig></tp:treatment-sec><tp:treatment-sec sec-type="etymology" id="SECID0ERFAE"><title>Etymology.</title><p>Name is in reference to the often abounding in ferns habitat of the variety.</p></tp:treatment-sec><tp:treatment-sec sec-type="material" id="SECID0EWFAE"><title>
            <italic><tp:taxon-name><tp:taxon-name-part taxon-name-part-type="genus">Verbascum</tp:taxon-name-part> <tp:taxon-name-part taxon-name-part-type="species">delphicum</tp:taxon-name-part></tp:taxon-name></italic> specimens examined.</title><p>
            <tp:taxon-name><tp:taxon-name-part taxon-name-part-type="infraspecific-rank">subsp.</tp:taxon-name-part> <tp:taxon-name-part taxon-name-part-type="subspecies">cervi</tp:taxon-name-part></tp:taxon-name>: GREECE. Attica: In regione abietina montis Parnethis, 5–18 June 1911, Tuntas s.n. (<named-content xmlns:xlink="http://www.w3.org/1999/xlink" content-type="dwc:institutional_code" xlink:type="simple">GB</named-content>)</p><p>
            <tp:taxon-name><tp:taxon-name-part taxon-name-part-type="infraspecific-rank">subsp.</tp:taxon-name-part> <tp:taxon-name-part taxon-name-part-type="subspecies">delphicum</tp:taxon-name-part></tp:taxon-name>: GREECE. Ins. Evvia: In rupidus ad cacumen m. Delphi, 5000’, 19 August 1948, Heldreich, 2040 (G-BOISS); In regione sylvatica &amp; superiore montis Dirphyis (Delphi hod.) usque ad cacumen, 3000’-5500’ 31 July–5 August 1858, Heldreich 799 (K, P); Insula Evvia meridionalis, Montes Ocha, in valle infra Hagios Dimitrios, ca. 600 m, 21 May 1955, K. H. Rechinger, 17181 (W); Insula Evvia meridionalis, Montes Ocha, in querceto-castanetis vers us Kallianou, ca. 600 m, 22 May 1955, K. H. Rechinger, 17220 (W); Insula Evvia meridionalis, 3 km a promontorio Kaphireos occidentem versus, 22 June 1958, K. H. Rechinger, 18953 (W).</p></tp:treatment-sec><tp:treatment-sec><!--Section generated to contain objects referenced in tp:taxon-treatment.--><supplementary-material xmlns:xlink="http://www.w3.org/1999/xlink" id="S2" position="float" orientation="portrait" xlink:type="simple"><label>Supplementary material 2</label><caption><p>
          <tp:taxon-name><tp:taxon-name-part taxon-name-part-type="genus">Verbascum</tp:taxon-name-part> <tp:taxon-name-part taxon-name-part-type="species">delphicum</tp:taxon-name-part> <tp:taxon-name-part taxon-name-part-type="infraspecific-rank">subsp.</tp:taxon-name-part> <tp:taxon-name-part taxon-name-part-type="subspecies">delphicum</tp:taxon-name-part> <tp:taxon-name-part taxon-name-part-type="infraspecific-rank">var.</tp:taxon-name-part> <tp:taxon-name-part taxon-name-part-type="variety">filictorum</tp:taxon-name-part></tp:taxon-name> Zografidis var. nov., holotype.</p></caption><p>Data type: JPEG file</p><media xlink:href="phytokeys-074-107-s002.jpg" mimetype="application" mime-subtype="octet-stream" position="float" orientation="portrait" xlink:type="simple" id="oo_110414.JPG"/><permissions><license xlink:type="simple"><license-p>This dataset is made available under the Open Database License (<ext-link xlink:type="simple" ext-link-type="uri" xlink:href="http://opendatacommons.org/licenses/odbl/1.0/">http://opendatacommons.org/licenses/odbl/1.0/</ext-link>). The Open Database License (ODbL) is a license agreement intended to allow users to freely share, modify, and use this Dataset while maintaining this same freedom for others, provided that the original source and author(s) are credited.</license-p></license></permissions><attrib specific-use="authors">Aris Zografidis</attrib></supplementary-material></tp:treatment-sec></tp:taxon-treatment>
